# Supplementary material for: IgG+ Extracellular Vesicles Measure Therapeutic Response in Advanced Pancreatic Cancer
Source: Cells. 2022 Sep 8;11(18):2800. doi: 10.3390/cells11182800 (PMC9496671; doi:10.3390/cells11182800)
Supplement: Supplementary file 1 [file cells-11-02800-s001.zip]

Archive with 1 entries (1 files):
- cells-1832211-supplementary.pdf
